# Supplementary material for: Prognostication of DNA Damage Response Protein Expression Patterns in Chronic Lymphocytic Leukemia
Source: Int J Mol Sci. 2023 Mar 13;24(6):5481. doi: 10.3390/ijms24065481 (PMC10049670; doi:10.3390/ijms24065481)
Supplement: Supplementary file 1 [file ijms-24-05481-s001.zip]

Archive with 1 entries (1 files):
- ijms-2237716-supplementary.pdf
